# Supplementary material for: Return to Physical Activity in Individuals with Surgical Stomas: A Scoping Review
Source: Sports (Basel). 2024 Oct 10;12(10):273. doi: 10.3390/sports12100273 (PMC11511191; doi:10.3390/sports12100273)
Supplement: Supplementary file 1 [file sports-12-00273-s001.zip]

Archive with 3 entries (3 files):
- Supplementary Table S1.pdf
- Supplementary Table S3.pdf
- Supplementaty Table S2.pdf
